# Supplementary material for: Copper/carbon nanotube composites: research trends and outlook
Source: R Soc Open Sci. 2018 Nov 28;5(11):180814. doi: 10.1098/rsos.180814 (PMC6281931; doi:10.1098/rsos.180814)
Supplement: Raw data of Fig. 4A [file rsos180814supp1.xlsx]

## Sheet: Sheet1
	Electrodeposition				Powder process
reference	year	CNT vol%		reference	year	CNT vol%
6	2014	45		21	2005	5
	2014	41.573			2005	10
22	2016	12		23	2001	4
	2016	21			2001	8
					2001	12
53	2010	48.8506			2001	16
	2010	23.2759
				24	2013	1
54	2011	51.3			2013	3
	2011	31.3
				25	2013	0.2
55	2015	1.3			2013	5
	2015	2.6			2013	10
	2015	5.2
				27	2016	1
56	2017	66.2921			2016	5
	2017	26.9663			2016	10
57	2016	0.26		28	2017	0.2
	2016	0.52			2017	5
	2016	0.78			2017	10
	2016	1.04
				29	2017	0.3
59	2016	50			2017	0.5
	2016	58			2017	1
	2016	65			2017	2
	2016	72
	2016	80		30	2016	0.5
	2016	90
				31	2011	0.5
62	2017	2.5			2011	1
	2017	5			2011	2
	2017	7.5			2011	3
	2017	10			2011	4
					2011	5
63	2017	45			2011	10
					2011	16
68	2008	10
				32	2013	5
70	2018	2.2			2013	8.4
	2018	1.8			2013	17.1
	2018	1.5			2013	33.2
	2018	1.2
	2018	1		35	2012	10
					2012	15
				37	2017	1
					2017	2
					2017	3
					2017	5
					2017	7
					2017	10
				38	2017	4.9
					2017	4.3
					2017	3.9
				39	2017	0.1
					2017	0.3
					2017	0.5
					2017	0.75
					2017	1
					2017	3
					2017	5
				40	2007	5
					2007	10
				41	2009	10
				42	2011	5
					2011	10
				43	2012	10
				44	2012	5
				45	2013	5
				46	2017	4
				48	2015	4
				49	2011	3
				50	2013	3
				77	2015	2
					2015	1
					2015	0.5
				80	2010	5
					2010	10
					2010	15
				84	2013	5
					2013	10
					2013	15
				88	2010	0.5
					2010	1
					2010	1.5
					2010	2
					2010	3
					2010	5
					2010	10
				107	2012	0.5
					2012	1
					2012	2
					2012	3
					2012	5
					2012	10
** In case, the CNT vol% was not directly supplied by the paper, we back-calculated the CNT vol% from density values (assuming full composite densification)
