# Supplementary material for: Copper/carbon nanotube composites: research trends and outlook
Source: R Soc Open Sci. 2018 Nov 28;5(11):180814. doi: 10.1098/rsos.180814 (PMC6281931; doi:10.1098/rsos.180814)
Supplement: Raw data of Fig. 4C [file rsos180814supp2.xlsx]

## Sheet: Sheet1
Electrodeposition				Powder process
CNT vol%	specific conductivity	Ref.		CNT vol%	specific conductivity	Ref.
	S/cm/g/cm3				S/cm / (g/cc)
0	65168.5	1,2		0.5	55765	30
				0.5	57909.8
45	91930.5	3		0.5	57614.4
				0.5	60226.2
12	58569.4	22		0.5	61876.3
21	62655.2			0.5	61876.3
				0.5	61040.1
48.8506	23595.5	53
23.2759	67415.7			5	52291.7	33
				10	49320.3
51.3	25882.4	54		15	48658.3
31.3	59740.3			20	32412.1
1.3	59424.2	55		7.07865	53929.9	36
2.6	56537.4			0.01	54433.2
5.2	55957			0.01	50000
66.2921	63865.2	56		0.1	61319.7	39
26.9663	32584.3			0.3	60135.5
				0.5	6222.12
0.26	46144.5	57		0.75	6237.79
0.52	48367.1			1	58256.7
0.78	47907.1			3	58786.1
1.04	53202.9			5	58308.7
50	22471.9	59		2.5	48458.7	103
				5	46304
2.5	54808.4	62		10	39825.2
5	56250.7			15	36417.7
7.5	56362
10	56479.4
45	13483.1	63
10	74311.9	68
2.2	56639.3	70
1.8	58067.7
1.5	62191.3
1.2	62662.1
1	62535.5
** In case, the CNT vol% was not directly supplied by the paper, we back-calculated the CNT vol% from density values (assuming full composite densification).
Similarly, densities, when unavailable were calculated from the CNT vol% (assuming full composite densification)
