# Supplementary material for: Copper/carbon nanotube composites: research trends and outlook
Source: R Soc Open Sci. 2018 Nov 28;5(11):180814. doi: 10.1098/rsos.180814 (PMC6281931; doi:10.1098/rsos.180814)
Supplement: Raw data of Fig. 4D [file rsos180814supp3.xlsx]

## Sheet: Sheet1
	Electrodeposition				Powder process
CNT vol%	CTE/Cu	Reference		CNT vol%	CTE/Cu	Reference
12	0.84884	22		2	0.71467	77
21	0.76744	22		5	0.8125	42
				10	0.6875	42
50	0.3125	59
45	0.2625	6
** In case, the CNT vol% was not directly supplied by the paper, we back-calculated the CNT vol% from density values (assuming full composite densification)
